# Supplementary material for: Degrading Characterization of the Newly Isolated Nocardioides sp. N39 for 3-Amino-5-methyl-isoxazole and the Related Genomic Information
Source: Microorganisms. 2022 Jul 25;10(8):1496. doi: 10.3390/microorganisms10081496 (PMC9329766; doi:10.3390/microorganisms10081496)
Supplement: Supplementary file 1 [file microorganisms-10-01496-s001.zip]

Archive with 1 entries (1 files):
- microorganisms-1781645-supplementary.pdf
